# Supplementary material for: Modified Immunoscore Improves Prediction of Survival Outcomes in Patients Undergoing Radical Cystectomy for Bladder Cancer—A Retrospective Digital Pathology Study
Source: Diagnostics (Basel). 2022 Jun 1;12(6):1360. doi: 10.3390/diagnostics12061360 (PMC9222135; doi:10.3390/diagnostics12061360)
Supplement: Supplementary file 1 [file diagnostics-12-01360-s001.zip]

Archive with 2 entries (2 files):
- Supplemental figures.pdf
- Supplemental files.pdf
